# Supplementary material for: XGBPred-ACSM: A Hybrid Descriptor-Driven XGBoost Framework for Anticancer Small Molecule Prediction
Source: Pharmaceuticals (Basel). 2026 Apr 17;19(4):635. doi: 10.3390/ph19040635 (PMC13118636; doi:10.3390/ph19040635)
Supplement: Supplementary file 1 [file pharmaceuticals-19-00635-s001.zip]

Archive with 1 entries (1 files):
- pharmaceuticals-4142267-supplementary.pdf
